# Supplementary material for: Combinatorial Treatment with Praziquantel and Curcumin Reduces Clonorchis sinensis Parasite Burden and Clonorchiasis-Associated Pathologies in Rats
Source: Pharmaceutics. 2024 Dec 3;16(12):1550. doi: 10.3390/pharmaceutics16121550 (PMC11678916; doi:10.3390/pharmaceutics16121550)
Supplement: Supplementary file 1 [file pharmaceutics-16-01550-s001.zip]

Archive with 1 entries (1 files):
- pharmaceutics-3256007-supplementary.pdf
